# Supplementary material for: The Global Burden of Type 2 Diabetes Attributable to Dietary Risks: Insights from the Global Burden of Disease Study 2019
Source: Nutrients. 2023 Oct 30;15(21):4613. doi: 10.3390/nu15214613 (PMC10648266; doi:10.3390/nu15214613)
Supplement: Supplementary file 1 [file nutrients-15-04613-s001.zip]

Archive with 1 entries (1 files):
- nutrients-2671025-supplementary.pdf
